# Supplementary material for: A prognostic risk score for development and spread of chronic pain
Source: Nat Med. 2023 Jul 6;29(7):1821–31. doi: 10.1038/s41591-023-02430-4 (PMC10353938; doi:10.1038/s41591-023-02430-4)
Supplement: Supplementary file 3 — Pain risk score measures. *Each data field represents the fundamental block of data available in the UKB repository, identifying the results of a single question or measurement. Colors indicate the domain assigned to each measure: sociodemographics, mental health and physical health. [file 41591_2023_2430_MOESM3_ESM.xlsx]

## Sheet: Sheet1
Descriptions of features used to derive the biopsychosocial risk score of pain
Type of measure	Details	UK Biobank Data Field *
Questionnaire and verbal interview
Ethic background	White	21000
	Asian
	Black
	Mixed
	other
Sex	Male/ Female	31
Age	Age in years	21003
Number in household	Number of people living together in participant’s household including themselves	709
Relationship with people living in household	Living with partner	6141
	Living with children
	Living with siblings
	Living with parents
	Living with grandparents
	Living with grandchildren
	Living with related relatives
	Living with unrelated relatives
Number of vehicles in household		728
Average total household income		738
Frequency of friends and family visits	Moderate friends/family visits	1031
	Little friends/family visits
Able to confide	How often the participant has been able to confide to someone close to them	2110
Job involves heavy manual or physical work		816
Job involves walking or standing		806
Current employment status	Full/part-time student	6142
	Looking after home or family
	Unpaid voluntary work
	Paid employment/self-employed
	Retired
	Unemployed
	None of the proposed employment
Number of employments	Total number of employments reported (Derived from data field 6142)
Education (qualifications)	College or university	6138
	Advanced level
	Ordinary level
	Certificate secondary education
	Practical career diploma
	Other professional qualifications
Number of qualifications	Total number of qualifications reported (Derived from data field 6138)
Sleep duration	Hours of sleep in every 24 hours	1160
Getting up in the morning	Difficulty getting up	1170
	Easily getting up
Sleeplessness/insomnia	Trouble falling asleep at night or waking up in the middle of the night	1200
Nap during the day		1190
Chronotype	Late chronotype (evening person)	1180
	Early chronotype (morning person)
Daytime dozing (narcolepsy)	Likely to doze off or fall asleep during the daytime	1220
Smoking status	Never smoked	20116
	Previous smoker
	Current smoker
Current tobacco smoking	Daily smoker	1239
	Occasional smoker
	Not smoking
Past tobacco smoking	How often the participant smoked tobacco in the past	1249
Ever smoked	Derived from current and past tobacco smoking status (data fields 1239 & 1249)	20160
Smokers in household	If anyone smokes in the participant’s household	1259
Hours of exposure to tobacco at home	Hours per week	1269
Alcohol drinker status	Never drank	20117
	Previous drinker
	Current drinker
Alcohol intake frequency		1558
Alcohol intake vs. 10 years previously	Indicates the change in the participant’s alcohol use compared to 10 years ago	1628
Neurotic behaviors	Mood swings	1920
	Miserableness	1930
	Irritability	1940
	Sensitivity/hurt feelings	1950
	Fed-up feelings	1960
	Nervous feelings	1970
	Worrier/anxious feelings	1980
	Tens/highly strung	1990
	Worry too long after embarrassment	2000
	Suffer from nerves	2010
	Loneliness	2020
	Guilty feeling	2030
Total neuroticism score	Derived from the 12 neurotic behaviors as a sum score of the total “yes” answers to these questions	20127
Frequency of depressed mood in last 2 weeks		2050
Frequency of unenthusiasm/disinterest in last 2 weeks		2060
Frequency of tenseness/restlessness in last 2 weeks		2070
Frequency of tiredness/lethargy in last 2 weeks		2080
Seen doctor (GP) for nerves, anxiety, tension or depression		2090
Seen psychiatrist for nerves, anxiety, tension or depression		2100
Risk taking	Whether the participant describes themselves as someone who takes risks	2040
Serious illness, injury, bereavement in the last 2 years	Serious trauma to self	6145
	Serious trauma to close relative
	Death of close relative
	Death of spouse or partner
	Martial separation/ divorce
	Financial difficulties
Fractured/broken bones in last 5 years		2463
Weight change compared with one year ago	Gained weight	2306
	Lost weight
	About the same
IPAQ activity group	Low	22032
	Moderate
	High
MET minutes per week for walking	Units of measurement: minutes/week	22037
MET minutes per week for moderate activity	Units of measurement: minutes/week	22038
MET minutes per week for vigorous activity	Units of measurement: minutes/week	22039
Above moderate/vigorous recommendation	Indicates if the participant met the 2017 UK Physical activity guidelines of 150 minutes of moderate activity per week or 75 minutes of vigorous activity	22035
Weekly frequency of physical activity	Summed MET minutes per week for all activity	22040
	Units of measurement: minutes/week
Leisure/social activities	Attend sports club or gym once a week or more often	6160
Physical measures
Body mass index (BMI)	Constructed from height and weight measured during the in-person assessment visit	21001
Weight	Unit of measurement: kg	21002
Systolic blood pressure	Units of measurement: mmHg	4080
Diastolic blood pressure	Units of measurement: mmHg	4079
Pulse rate	Pulse rate measured during the automated blood pressure readings (units of measurement: bpm).	102
Hand grip strength	Average between left- and right-hand grip strength (units of measurement: Kg).	46 & 47
